# Supplementary material for: Towards Understanding the Pathogenicity of DROSHA Mutations in Oncohematology
Source: Cells. 2021 Sep 8;10(9):2357. doi: 10.3390/cells10092357 (PMC8471307; doi:10.3390/cells10092357)
Supplement: Supplementary file 1 [file cells-10-02357-s001.zip]

Archive with 1 entries (1 files):
- cells-1363676-supplementary.pdf
